# Supplementary material for: Global research trends and hotspots of fecal microbiota transplantation: A bibliometric and visualization study
Source: Front Microbiol. 2022 Aug 18;13:990800. doi: 10.3389/fmicb.2022.990800 (PMC9433904; doi:10.3389/fmicb.2022.990800)
Supplement: SUPPLEMENTARY FIGURE 1 — The trends of the annual publication relation to medicine of the top 10 countries. The search time is up to July 19, 2022, the number of publication relation to medicine is 9570. [file Data_Sheet_2.zip › Supplementary Table 3.xlsx]

## Sheet: The top 25 references with the 
NO.	Authors	Year	Journal	Title	Citations	Topics	Types	Top 20
1	van Nood E	2013	N Engl J Med	Duodenal infusion of donor feces for recurrent Clostridium difficile	1065	Clostridium difficile infection	Clinical trial	Yes
2	Hamilton MJ	2012	Am J Gastroenterol	Standardized frozen preparation for transplantation of fecal microbiota for recurrent Clostridium difficile infection	337	Faecal microbiota transplantation	Practice Guideline	Yes
3	Brandt LJ	2012	Am J Gastroenterol	Long-term follow-up of colonoscopic fecal microbiota transplant for recurrent Clostridium difficile infection	305	Clostridium difficile infection	Clinical trial	Yes
4	Louie TJ	2011	N Engl J Med	Fidaxomicin versus vancomycin for Clostridium difficile infection	281	Clostridium difficile infection	Clinical trial	No
5	Borody TJ	2011	Nat Rev Gastroenterol Hepatol	Fecal microbiota transplantation and emerging applications	206	Faecal microbiota transplantation	Review	No
6	Petrof EO	2013	Microbiome	Stool substitute transplant therapy for the eradication of Clostridium difficile infection: 'RePOOPulating' the gut	208	Clostridium difficile infection	Clinical trial	No
7	Gough E	2011	Clin Infect Dis	Systematic review of intestinal microbiota transplantation (fecal bacteriotherapy) for recurrent Clostridium difficile infection.	400	Clostridium difficile infection	Review	Yes
8	Bakken JS	2011	Clin Gastroenterol Hepatol	Treating Clostridium difficile infection with fecal microbiota transplantation.	373	Clostridium difficile infection	Review	Yes
9	Kassam Z	2013	Am J Gastroenterol	Fecal microbiota transplantation for Clostridium difficile infection: systematic review and meta-analysis	404	Clostridium difficile infection	Meta analysis (Review)	Yes
10	Cohen SH	2010	Infect Control Hosp Epidemiol	Clinical Practice Guidelines for Clostridium difficile Infection in Adults: 2010 Update by the Society for Healthcare Epidemiology of America (SHEA) and the Infectious Diseases Society of America (IDSA)	324	Clostridium difficile infection	Practice Guideline (Review)	Yes
11	Surawicz CM	2013	Am J Gastroenterol	Guidelines for diagnosis, treatment, and prevention of Clostridium difficile infections	396	Clostridium difficile infection	Practice Guideline	Yes
12	Vrieze A	2012	Gastroenterology	Transfer of intestinal microbiota from lean donors increases insulin sensitivity in individuals with metabolic syndrome	404	Metabolic syndrome	Clinical trial	Yes
13	Khoruts A	2010	J Clin Gastroenterol	Changes in the composition of the human fecal microbiome after bacteriotherapy for recurrent Clostridium difficile-associated diarrhea	222	Clostridium difficile infection	Case reports	No
14	Moayyedi P	2015	Gastroenterology	Fecal Microbiota Transplantation Induces Remission in Patients With Active Ulcerative Colitis in a Randomized Controlled Trial	542	Ulcerative colitis	Clinical trial	Yes
15	Kelly CR	2014	Am J Gastroenterol	Fecal microbiota transplant for treatment of Clostridium difficile infection in immunocompromised patients	300	Clostridium difficile infection	Clinical trial	No
16	Youngster I	2014	JAMA	Oral, capsulized, frozen fecal microbiota transplantation for relapsing Clostridium difficile infection	283	Clostridium difficile infection	Clinical trial	No
17	Qin J	2010	Nature	A human gut microbial gene catalogue established by metagenomic sequencing	363	Metagenomic sequencing	Analysis method	Yes
18	Human Microbiome Project Consortium	2012	Nature	Structure, function and diversity of the healthy human microbiome	242	Healthy human microbiome	Clinical trial	No
19	Debast SB	2014	Clin Microbiol Infect	European Society of Clinical Microbiology and Infectious Diseases: update of the treatment guidance document for Clostridium difficile infection	295	Clostridium difficile infection	Practice Guideline (Review)	No
20	Ridaura VK	2013	Science	Gut microbiota from twins discordant for obesity modulate metabolism in mice	293	Gut microbiota	Animal trial
21	McDonald LC	2018	Clin Infect Dis	Clinical Practice Guidelines for Clostridium difficile Infection in Adults and Children: 2017 Update by the Infectious Diseases Society of America (IDSA) and Society for Healthcare Epidemiology of America (SHEA).	337	Clostridium difficile infection	Practice Guideline (Review)	Yes
22	Lessa FC	2015	N Engl J Med	Emerging Infections Program C. difficile Surveillance Team. Burden of Clostridium difficile infection in the United States	316	Clostridium difficile infection	Comment	Yes
23	DeFilipp Z	2019	N Engl J Med	Drug-Resistant E. coli Bacteremia Transmitted by Fecal Microbiota Transplant	226	Drug-Resistant Bacteremia	Case reports	No
24	Costello SP	2019	JAMA	Effect of Fecal Microbiota Transplantation on 8-Week Remission in Patients With Ulcerative Colitis: A Randomized Clinical Trial	214	Ulcerative colitis	Clinical trial	No
25	Cammarota G	2019	Gut	International consensus conference on stool banking for faecal microbiota transplantation in clinical practice	111	Stool banking	Practice Guideline (Review)	No
